# Supplementary material for: Study on the mechanism of Baihe Dihuang decoction in treating menopausal syndrome based on network pharmacology
Source: Medicine (Baltimore). 2023 May 17;102(20):e33189. doi: 10.1097/MD.0000000000033189 (PMC10194762; doi:10.1097/MD.0000000000033189)
Supplement: Supplementary file 1 [file medi-102-e33189-s001.xlsx]

## Sheet: TCMSP-成分-靶点（百合）
Mol ID	Ingredient id（Herb）	Molecule name	靶点
MOL002039	HBIN031031	Isopimaric acid	RXRA
			PTGS2
			PTGS2
			NCOA6
			NCOA3
MOL000449	HBIN044918	Stigmasterol	PTGS2
			NR3C2
			NCOA6
			ADH1C
			IGHG1
			RXRA
			NCOA3
			PTGS1
			PTGS2
			ADRA2A
			SLC6A2
			SLC6A3
			ADRB2
			AKR1B10
			PLAU
			LTA4H
			MAOB
			MAOA
			PRKACA
			CTRB1
			CHRM3
			CHRM1
			ADRB1
			SCN5A
			HTR2A
			ADRA1A
			GABRA3
			CHRM2
			ADRA1B
			GABRA1
			CHRNA7
MOL000358	HBIN018278	beta-sitosterol	PTGS2
			NCOA6
			PTGS1
			PTGS2
			HSP90AB1
			PIK3CG
			KCNH2
			PRKACA
			DRD5
			CHRM3
			CHRM1
			SCN5A
			GABRA2
			CHRM4
			PDE3A
			HTR2A
			GABRA5
			ADRA1A
			GABRA3
			CHRM2
			ADRA1B
			ADRB2
			CHRNA2
			SLC6A4
			OPRM1
			GABRA1
			CHRNA7
			BCL2L1
			BAX
			CASP9
			JUN
			CASP3
			CASP8
			PIP4K2A
			TGFB1
			PON1
			MAP1S
MOL009449	HBIN004975	26-O-beta-D-Glucopyranosyl-3beta,26-dihydroxy-choleslen-16,22-dioxo-3-O-alpha-L-rhamnopyranosyl-(1-2)-beta-D-glucopyranoside_qt	NR3C2
MOL009458	HBIN008424	3-Demethylcolchicine	NOS2
			PTGS1
			KCNH2
			GPER1
			NCOA4
			PTGS2
			TOP2A
			CHEK1
MOL009465	HBIN004973	26-O-β-D-glucopyranosyl-3β,26-dihydroxy-5-cholesten-16,22-dioxo-3-O-α-L-rhamnopyranosyl-(1→2)-β-D-glucopyranoside_qt	NR3C2
MOL009471	HBIN004977	26-O-β-D-glucopyranosyl-3β,26-dihydroxy-cholestan-16,22-dioxo-3-O-α-L-rhamnopyranosyl-(1→2)-β-D-glucopyranoside_qt	PTGS2

## Sheet: Bulbus Lilii-componets
Debate	Ingredient id	Ingredient name	Gene Name
Drug bank	HBIN019775	carthamidin	AHR
	HBIN021260	colchicine	TUBB
	HBIN025041	emodin	CSNK2A1
			AHR
NPASS	HBIN021260	colchicine	GMNN
			CXCL8
			RORC
			MBNL1
			PPARD
			ESR1
			CYP3A4
			CYP2D6
			PAX8
			CBX1
			NPSR1
			NFE2L2
			AR
			SMAD3
			SLC22A3
			CREBBP
			VDR
			CYP1A2
			TSHR
			CYP2C9
			CYP2C19
			NR3C1
			CASP1
			USP1
			THRB
			LMNA
			APEX1
			EHMT2
			RAB9A
			TP53
			NR1H4
			RXRA
			NR0B1
			GBA
			ABCC2
			SLC22A1
			SLCO2B1
			CYP2C8
			ATAD5
			ABCB1
			HDAC1
			HDAC2
			HDAC3
			SLCO1B3
			SLCO1B1
			JUN
			FEN1
			IDH1
			THPO
			PPARG
	HBIN022899	Decanal	AR
	HBIN025041	emodin	GMNN
			CXCL8
			RORC
			ARSA
			MBNL1
			PPARD
			ESR1
			CYP3A4
			CYP2D6
			PIM1
			LCK
			NEU2
			CBX1
			CDK2
			ERG
			MAPKAPK2
			SGK1
			SYK
			HSD17B10
			NFE2L2
			AR
			AHR
			CSNK2A1
			CHEK1
			RPS6KB1
			MAPKAPK5
			RPS6KA5
			MAPK13
			MAPK12
			MAPK11
			HSPB1
			PRKAA2
			PDPK1
			PRKCA
			VDR
			POLK
			TSHR
			HIF1A
			CYP2C9
			CYP2C19
			ESR2
			NR3C1
			MAPK14
			MAPK9
			RPS6KA1
			ROCK2
			CSNK1A1
			MAP4K5
			LYN
			FGR
			CSK
			DYRK1A
			SRC
			USP1
			THRB
			APOBEC3G
			LMNA
			APEX1
			MAP2K1
			EHMT2
			TDP1
			MAPT
			KDM4A
			PTH1R
			NPC1
			TP53
			NR1H4
			RXRA
			PTP4A3
			BLM
			POLB
			GSK3B
			UGT1A3
			UGT1A8
			RGS4
			UGT1A10
			UGT1A6
			UGT1A9
			UGT2B15
			SLCO1B3
			AKT1
			SLCO1B1
			PIN1
			ALOX15
			POLI
			MPHOSPH8
			FEN1
			PLK1
			EPHX2
			POLH
			UGT1A1
			UGT1A4
			ALDH1A1
			THPO
			KCNH2
			PPARG
	HBIN030053	imperatorin	TARDBP
			ACHE
			LMNA
			APEX1
			EHMT2
			PTH1R
			BAZ2B
			BACE1
			POLI
			ALDH1A1
	HBIN030819	isoimperatorin	TARDBP
			ACHE
			LMNA
			APEX1
			EHMT2
			PTH1R
			BAZ2B
			BACE1
			POLI
			ALDH1A1
	HBIN031031	isopimaric acid	KAT2A
	HBIN036819	neryl acetate	TRPV1
	HBIN041121	psoralen	CYP3A4
			CYP2D6
			CBX1
			HSD17B10
			NFKB1
			ACHE
			CYP2C9
			CYP2C19
			CYP2A6
			MAOA
			USP1
			KDM4E
			BACE1
	HBIN043527	scutellarein	NEU2
			AMY1A
			AMY1B
			AMY1C
			CYP1A1
			CYP1B1
			FLT3
			PTPN1
			PTPN6
			PTPRS
			PTPRA
			GRK6
			ALDH5A1
			IDH1
			UGT1A1
			GABRA6
	HBIN043533	scutellarin	ESR1
			ABCC3
			ABCG2
			HTR7
			ABCC2
			SLCO2B1
			UGT1A10
			IDH1
			UGT1A1
	HBIN044918	stigmasterol	HTR7
			POLB
			SLCO1B3
			SLCO1B1
			IDH1
	HBIN048372	wogonin	GMNN
			GLS
			ESR1
			CBX1
			SMAD3
			BRCA1
			PRSS3
			HTR7
			ADRB2
			PTGS2
			RAPGEF3
			TP53
			GABRA6
TCMSP	HBIN031031	Isopimaric acid	RXRA
			PTGS2
			PTGS2
			NCOA6
			NCOA3
	HBIN044918	Stigmasterol	PTGS2
			NR3C2
			NCOA6
			ADH1C
			IGHG1
			RXRA
			NCOA3
			PTGS1
			PTGS2
			ADRA2A
			SLC6A2
			SLC6A3
			ADRB2
			AKR1B10
			PLAU
			LTA4H
			MAOB
			MAOA
			PRKACA
			CTRB1
			CHRM3
			CHRM1
			ADRB1
			SCN5A
			HTR2A
			ADRA1A
			GABRA3
			CHRM2
			ADRA1B
			GABRA1
			CHRNA7
	HBIN018278	beta-sitosterol	PTGS2
			NCOA6
			PTGS1
			PTGS2
			HSP90AB1
			PIK3CG
			KCNH2
			PRKACA
			DRD5
			CHRM3
			CHRM1
			SCN5A
			GABRA2
			CHRM4
			PDE3A
			HTR2A
			GABRA5
			ADRA1A
			GABRA3
			CHRM2
			ADRA1B
			ADRB2
			CHRNA2
			SLC6A4
			OPRM1
			GABRA1
			CHRNA7
			BCL2L1
			BAX
			CASP9
			JUN
			CASP3
			CASP8
			PIP4K2A
			TGFB1
			PON1
			MAP1S
	HBIN004975	26-O-beta-D-Glucopyranosyl-3beta,26-dihydroxy-choleslen-16,22-dioxo-3-O-alpha-L-rhamnopyranosyl-(1-2)-beta-D-glucopyranoside_qt	NR3C2
	HBIN008424	3-Demethylcolchicine	NOS2
			PTGS1
			KCNH2
			GPER1
			NCOA4
			PTGS2
			TOP2A
			CHEK1
	HBIN004973	26-O-β-D-glucopyranosyl-3β,26-dihydroxy-5-cholesten-16,22-dioxo-3-O-α-L-rhamnopyranosyl-(1→2)-β-D-glucopyranoside_qt	NR3C2
	HBIN004977	26-O-β-D-glucopyranosyl-3β,26-dihydroxy-cholestan-16,22-dioxo-3-O-α-L-rhamnopyranosyl-(1→2)-β-D-glucopyranoside_qt	PTGS2
Herb	HBIN008424	3-Demethylcolchicine	AR
			ESR1
			KCNH2
			NOS2
			PTGS1
			PTGS2
			CHEK1
			DPP4
	HBIN019775	carthamidin	PTGS2
			PRSS1
			PIM1
			ESR2
			PPARG
			ESR1
			CCNA2
			PTGS1
			GSK3B
			CDK2
			NOS2
			DPEP1
			AR
			MAPK14
			CA2
	HBIN030053	imperatorin	CYP3A4
			NR1I2
			NFKB1
			IL10
			MCL1
			BAK1
			BAX
	HBIN030819	isoimperatorin	GSTA2
			HMOX1
			PTGS2
			ESR1
			NOS2
	HBIN031031	isopimaric acid	PTGS2
			NCOA1
			NCOA2
			NOS2
			RXRA
			NR3C1
			AR
			ACHE
			PGR
			ESR1
	HBIN042335	rivularin	AR
			CA2
			CALM3
			ESR2
			KCNH2
			KDR
			NOS2
			PRSS1
			PTGS1
			PTGS2
			RXRA
			SCN5A
			NCOA1
			GSK3B
			CDK2
			DPP4
			PPARG
			ESR1
			PIM1
			NCOA2
			CHEK1
			CCNA2
			MAPK14
			F7
	HBIN044918	stigmasterol	BACE1
			APP
			ABCC2
			ABCG5
			ABCG8
			ABCB11
			NR1H4
			NR1H3
			NR1H2
			TLR4
	HBIN048372	wogonin	CHUK
			IKBKB
			IL6
			NFE2L2
			NFKB1
			IL1B
			MDM2
			TIGAR
			SLC2A1
			TP53
			TRP53
			NFKB1
			TNF
			TNFRSF1B
			COL2A1
			IL6
			ADAMTS4
			NFE2L2
			KEAP1
			PTGS2
			MMP3
			MMP9
			MMP13
			NOS2
			IL1B
			CASP3
			CASP3
			RB1
			TP53
			BAX
			PARP1
			BCL2
			CASP9
			PPARA
			ADIPOQ
			MCL1
			CASP3
			CASP9
SwissTarget	HBIN008424	3-Demethylcolchicine	TUBB1
			HDAC6
			HDAC1
			HDAC3
			HDAC2
			SLC5A1
			ADAM17
			MAPK1
			AURKB
			RPS6KB1
			AURKA
			CDK2
			CDK4
			ESR1
			ESR2
			HSP90AA1
			CYP19A1
			MAPK3
			EPHB4
			IMPDH1
			IMPDH2
			MMP13
			MMP8
			MMP25
			CA2
			MMP16
			MMP1
			CA9
			MMP14
			BMP1
			MMP7
			ADAM10
			GCGR
			HSD17B2
			HSD17B1
			F2
			HDAC5
			HDAC7
			HDAC4
			MET
			MKNK2
			PDK1
			CDK1
			CCNB1
			EZR
			FLT3
			GSK3B
			BRAF
			PITRM1
			PDGFRB
			KIT
			PDGFRA
			CTSL
			CDK2
			CCNA1
			CCNA2
	HBIN019775	carthamidin	CYP19A1
			CA7
			CA12
			CA4
			CYP1B1
			ESR1
			MAOB
			PTGS1
			HSD17B1
			TAS2R31
			ESR2
			ABCC1
			SHBG
			CBR1
			ABCG2
			ADORA1
			ADORA3
			AKR1C3
			PLA2G1B
			MMP12
			GRM5
			CES1
			PPARG
			CES2
			MMP13
			KLK1
			KLK2
			BACE1
			SLC5A2
			CHRNA7
			SRC
			POLB
			PLA2G2A
			PLA2G5
			PLA2G10
			STS
			DYRK1A
			MAPT
			MAPK14
			PGD
			BCL2
			APP
			EDNRA
			TERT
			CA2
			CA1
			BCHE
			AKT1
			CDK5R1
			CDK5
			CA6
			CA13
			CA5B
			CA5A
			RXRA
			CA9
			ABCB1
			MET
			KIT
			KDR
			FGFR1
			NOX4
			GRM2
			ALOX12
			HSD17B2
			SERPINE1
			NQO2
			SNCA
			DNMT1
			MMP2
			MMP14
			STAT1
			SQLE
			IGF1R
			INSR
			FFAR1
			CTSB
	HBIN030053	imperatorin	MAOA
			ACHE
			KCNA3
			BACE1
			CYP1A2
			GABRB3
			GABRA3
			GABRG2
			GABRB3
			GABRG2
			GABRA1
			GABRB3
			GABRG2
			GABRA5
			GABRA2
			GABRB3
			GABRG2
			CYP19A1
			MAPK14
			NOS2
			ADORA1
			PDE10A
			ADORA2B
			NTRK1
			HDAC3
			ADRA2A
			ADRA2C
			HDAC2
			ADRA2B
			ADRA1B
			JAK2
			HDAC1
			CSNK1D
			FNTA
			FNTB
			PGGT1B
			FNTA
			PGGT1B
			PTGER1
			CCNE2
			CDK2
			CCNE1
			TAAR1
			MTOR
			PIK3CD
			PIK3CB
			GRM5
			PIK3CG
			MCHR1
			PIK3CA
			PDE5A
			PRKDC
			HSF1
			GYS1
			BRS3
			TGFBR1
			PTK2B
			MAOB
			FAAH
			CLK4
			GSK3A
			DYRK1A
			PDE8B
			PGR
			MAPKAPK2
			MAPK8
			CSNK1G1
			CCR2
			ADRA1A
			PPOX
			PIM1
			CA9
			PTGER4
			PTGER2
			PTGER3
			HCRTR2
			HCRTR1
			BCHE
			CNR1
			PTGS1
			PTGS2
			CNR2
			MAP2K1
			SRD5A1
			FLT3
			JAK1
			TYK2
			NAAA
			CA12
			PTAFR
			HRH3
			CYP19A1
			CA7
			CA12
			CA4
			CYP1B1
			PTGS1
			ABCC1
			HSD17B1
			SHBG
			CBR1
			TAS2R31
			ESR1
			ESR2
			MAOB
			ADORA1
			ADORA3
			ABCG2
			MMP12
			MMP13
			SRC
			AKR1C3
			PLA2G1B
			GRM5
			CES1
			CES2
			KLK1
			KLK2
			TYR
			CA2
			CA1
			CHRNA7
			BACE1
			POLB
			KIT
			KDR
			FGFR1
			MET
			PLA2G2A
			PLA2G5
			PLA2G10
			APP
			CA3
			CA6
			CA13
			CA5B
			CA5A
			CDK5R1
			CDK5
			IGFBP3
			NOX4
			DYRK1A
			ABCB1
			ST3GAL3
			FUT7
			BCL2
			FUT4
			RXRA
			HSD17B2
			MMP2
			AKT1
			ALOX12
			SERPINE1
			MMP14
			TOP1
			HIF1A
			NQO2
			AKR1B1
			MAOA
			CA9
			CLK1
			DYRK1B
			IGF1R
	HBIN031031	isopimaric acid	NR1H3
			PTGES
			HSD11B1
			CES2
			PTPN2
			PTPN1
			TOP1
			PPARG
			ALOX5
			FABP4
			CDC25A
			CDC25B
			PPARA
			PPARD
			PRKCH
			PTPN11
			PREP
			AKR1B10
			PTGS1
			HMGCR
			SCD
			FABP3
			POLB
			SERPINA6
			SHBG
			ACP1
			G6PD
			CYP51A1
			FABP5
			SRD5A2
			FNTA
			FNTB
			PTGS2
			BCHE
			BACE1
			FABP1
			LTB4R
			HSD11B2
			NPC1L1
			SIGMAR1
			CYP17A1
			FFAR1
			TOP2A
			PTPN6
			PTGER1
			CD81
			MAPK3
			PDE4D
			PTGER2
			NOS2
			ESR2
			RORA
			SAE1
			UBA2
			TP53
			MDM2
			RORC
			FAAH
			PTGES2
			TERT
			PTGER4
			PLA2G1B
			SLC22A12
			PTGIR
			PTGDR2
			PGR
			AR
			PTGDR
			IDO1
			CYP19A1
			ADORA3
			PTPRF
			CES1
			PSEN2
			PSENEN
			NCSTN
			APH1A
			PSEN1
			APH1B
			ACHE
			SLC6A2
			CYP2C19
			FDFT1
			TRPM8
			DAGLA
			NR3C1
			SQLE
			AGTR1
			AGTR2
			SLC6A4
			PTGER3
			HSD17B2
			SREBF2
			CTSD
			NR1I3
			DAGLB
			TBXA2R
			DRD2
	HBIN036655	neoisodextropimaric acid	NR1H3
			PTGES
			HSD11B1
			CES2
			PTPN2
			PTPN1
			TOP1
			PPARG
			ALOX5
			FABP4
			CDC25A
			CDC25B
			PPARA
			PPARD
			PRKCH
			PTPN11
			PREP
			AKR1B10
			PTGS1
			HMGCR
			SCD
			FABP3
			POLB
			SERPINA6
			SHBG
			ACP1
			G6PD
			CYP51A1
			FABP5
			SRD5A2
			FNTA
			FNTB
			PTGS2
			BCHE
			BACE1
			FABP1
			LTB4R
			HSD11B2
			NPC1L1
			SIGMAR1
			CYP17A1
			FFAR1
			TOP2A
			PTPN6
			PTGER1
			CD81
			MAPK3
			PDE4D
			PTGER2
			NOS2
			ESR2
			RORA
			SAE1
			UBA2
			TP53
			MDM2
			RORC
			FAAH
			PTGES2
			TERT
			PTGER4
			PLA2G1B
			SLC22A12
			PTGIR
			PTGDR2
			PGR
			AR
			PTGDR
			IDO1
			CYP19A1
			ADORA3
			PTPRF
			CES1
			PSEN2
			PSENEN
			NCSTN
			APH1A
			PSEN1
			APH1B
			ACHE
			SLC6A2
			CYP2C19
			FDFT1
			TRPM8
			DAGLA
			NR3C1
			SQLE
			AGTR1
			AGTR2
			SLC6A4
			PTGER3
			HSD17B2
			SREBF2
			CTSD
			NR1I3
			DAGLB
			TBXA2R
			DRD2
	HBIN042335	rivularin	PTGS2
			CYP1B1
			ABCG2
			ADORA1
			ADORA2A
			ODC1
			AKR1B1
			OPRM1
			OPRD1
			NOS2
			MCL1
			ALOX5
			TERT
			KIT
			BCHE
			ADORA3
			NOX4
			ABCB1
			MMP13
			MMP9
			FLT3
			PTPRS
			ESR2
			DAPK1
			MPG
			CA2
			APP
			MAOA
			MMP3
			MMP2
			HSD17B2
			HSD17B1
			EGFR
			KDR
			GPR35
			AHR
			TYR
			CA1
			PLG
			NTRK2
			ALOX15
			CA9
			CYP19A1
			GSK3B
			PLK1
			MET
			XDH
			CA12
			KDM4E
			TOP2A
			GLO1
			CA3
			PKN1
			CAMK2B
			NEK6
			PLA2G1B
			AXL
			APEX1
			NUAK1
			AKR1C2
			AKR1C1
			AKR1C3
			AKR1C4
			PIM1
			CDK2
			SRC
			PIK3CG
			ELANE
			CA7
			NQO1
			ACHE
			GUSB
			ALK
			MMP1
			MMP16
			MMP14
			MMP8
			MMP12
			MPO
			CDK6
			CBR1
			ERN1
			PDE4A
			PDE4C
			ADAM17
			GRK6
			FLT1
			PDGFRB
			FLT4
			TNKS
			BACE1
			PLA2G7
			SLC22A12
			BMP1
			AMY1A
			DUSP3
			KCNMA1
			CSNK2A1
			MYLK
			PFKFB3
	HBIN044918	stigmasterol	CYP51A1
			HMGCR
			NR1H3
			NPC1L1
			CYP17A1
			AR
			SREBF2
			CYP19A1
			RORC
			ESR1
			ESR2
			SHBG
			SLC6A2
			SERPINA6
			PTPN1
			CHRM2
			RORA
			BCHE
			SLC6A4
			ACHE
			CYP2C19
			G6PD
			CDC25A
			CES2
			NR1H2
			VDR
			PTGER1
			PTGER2
			HSD11B1
			PPARD
			GLRA1
			SQLE
			NR1I3
			DHCR7
			PTPN6
			NR3C1
			TBXAS1
			GCGR
			NOS2
			HSD11B2
			POLB
	HBIN048372	wogonin	PTGS2
			NOS2
			FLT3
			AKR1B1
			OPRD1
			KIT
			ABCB1
			IKBKB
			NTRK2
			KDM4E
			XDH
			ALOX15
			CDK1
			ALOX12
			GRK6
			CYP19A1
			ESR2
			CYP1A1
			OPRM1
			ABCG2
			ESR1
			EGFR
			SLC22A12
			CYP1B1
			CA4
			CA2
			CA1
			MCL1
			PIK3CG
			PIM1
			ADORA1
			ADORA2A
			HSD17B2
			HSD17B1
			CA7
			CA12
			CDK5R1
			CDK5
			CCNB3
			CDK1
			CCNB1
			CCNB2
			CDK6
			CA9
			CBR1
			TERT
			AR
			CA6
			PTPRS
			DAPK1
			MPG
			PFKFB3
			MMP9
			MMP2
			LCK
			MMP12
			CD38
			TOP1
			ARG1
			MAPT
			TOP2A
			INSR
			DRD4
			MYLK
			MPO
			PIK3R1
			PYGL
			MMP13
			MMP3
			CA3
			CA14
			MET
			CA13
			CAMK2B
			PLA2G1B
			CA5A
			APEX1
			AKR1C2
			AKR1C1
			AKR1C3
			AKR1C4
			AKR1A1
			GPR35
			ODC1
			HSP90AA1
			ALOX5
			CXCR1
			PLA2G2A
			SRC
			APP
			CYP1A2
			ADORA3
			HSP90B1
			ABCC1
			TNKS
			TTR
			NOX4
			AVPR2
			NAE1
			BCHE
			ACHE
			BACE1
			PDE5A
			GSK3B
Targetnet	HBIN008424	3-Demethylcolchicine	STS
			TUBB2B
			PDGFRA
			ache
			Tubb2b
			HSD17B1
			TUBA1A
			Adra1a
			Drd1
			DRD5
			ALOX15
			FLT4
			CA6
			AHR
			Drd2
			HTR1F
			CA7
			NR3C2
	HBIN019775	carthamidin	ESR1
			STS
			AKR1B1
			CYP19A1
			CA5A
			ESR2
			MAOB
			CA14
			PTGS1
			MIF
			PPO2
			ALOX15
			Htr6
			Drd1
			CES2
			ABCG2
			CA7
			HSD17B1
			Akr1b1
			CA4
			CA6
			HSD17B2
			BCL2A1
			Adra2c
			TUBA1A
			TERT
			CA5B
			DUSP3
			DRD1
			DRD5
			Nos2
			PTGS1
			HSP90AA1
			Alox5
			DRD2
			TUBB2B
			PRKCE
			CA12
			PIM3
			MAOA
			Tubb2b
			PTGS2
			CASP9
			ache
			CYP1A2
	HBIN030053	imperatorin	CA5A
			MAOB
			CA12
			MAOA
			CA9
			PPO2
			ALOX15
			CTDSP1
			AHR
			CES1
			RORA
			CA7
			CA13
			CA6
			IMPDH2
			CES2
			CA5B
			TLR9
			CA14
			BCL2A1
			CYP19A1
			PTGS1
			HSD17B3
			PLA2G1B
			APOBEC3G
			MIF
			RELA
			DUSP3
			Rac1
			DNMT1
			GPR35
			Akr1b1
			ALPL
			RIPK2
			HNF4A
			Nos2
			PLIN5
			CASP9
			ESR2
			CA4
	HBIN030819	isoimperatorin	AKR1B1
			CA5A
			MAOB
			Maob
			CA12
			CA14
			MAOA
			Maoa
			CA9
			MIF
			ALOX15
			CTDSP1
			KCNA3
			CES1
			RORA
			CA7
			CA13
			CA5B
			DNMT1
			CA4
			CA6
			TLR9
			HSD17B3
			AHR
			Akr1b1
			Nos2
			PPO2
			HTR1E
			CES2
			BCL2A1
			PTGS1
			IMPDH2
			PLIN1
			DUSP3
			CLK1
			RIPK2
			CDC25B
			ALPL
			PLIN5
			Dyrk1a
			S1PR2
			HNF4A
			PTPN1
			CYP19A1
			APOBEC3G
			PTPN7
			ESR2
			Htr6
	HBIN031031	isopimaric acid	RARB
			RARA
			PTPN2
			RARG
			CYP17A1
			Nos2
			ache
			Ar
			ALOX15
			RIPK2
			CDC25B
			HSD11B2
			CES2
			KCNA3
			SRD5A2
			RXRB
			Adra2c
			AR
			SRD5A1
			ADRA2C
			HTR1E
			CHRNA7
			DUSP3
			HSD11B1
			RXRG
			RXRA
			ADRA2B
			PTGS1
	HBIN036655	neoisodextropimaric acid	RARB
			RARA
			PTPN2
			RARG
			CYP17A1
			Nos2
			ache
			Ar
			ALOX15
			RIPK2
			CDC25B
			HSD11B2
			CES2
			KCNA3
			SRD5A2
			RXRB
			Adra2c
			AR
			SRD5A1
			ADRA2C
			HTR1E
			CHRNA7
			DUSP3
			HSD11B1
			RXRG
			RXRA
			ADRA2B
			PTGS1
	HBIN042335	rivularin	ESR1
			ABCB1
			PTGS2
			CYP1A2
			Rac1
			TUBB2B
			DUSP3
			ESR2
			MAOB
			Nos2
			MAOA
			TYK2
			PTGS1
			PTGS1
			MIF
			PPO2
			CTDSP1
			AHR
			CES2
			Tubb2b
			BCL2A1
			ABCG2
			CA7
			PTPN7
			GPR35
			HSD17B1
			TUBA1A
			Alox5
			RIPK2
			Akr1b1
			Ptgs2
			CA13
			RAC1
			CA6
			HSD17B2
			MCL1
			CYP19A1
			ALOX15
			CASP9
			DNMT1
			TLR9
			AKR1B1
			PLIN5
			ache
			CES1
			RORA
			PTGS2
			XDH
			CA12
			TERT
			PDE7A
			ALPL
			PTPN22
			CA4
			IMPDH2
			HSD17B3
			NR2E3
			HTR1E
			CA14
			THRA
			ADRA2C
			Dyrk1a
			Htr1b
			Adra2c
			HNF4A
			CLK1
	HBIN044918	stigmasterol	SRD5A2
			ESR1
			AR
			CYP17A1
			Nos2
			Ar
			SRD5A1
			NR3C1
			GPBAR1
			CDC25B
			HTR1E
			ALOX15
			ESR2
			CYP19A1
			NR1H3
			ache
	HBIN048372	wogonin	ESR1
			ABCB1
			PTGS2
			CYP1A2
			Rac1
			TUBB2B
			DUSP3
			CYP19A1
			ESR2
			MAOB
			Nos2
			MAOA
			PTGS1
			PTGS1
			MIF
			PPO2
			ALOX15
			CTDSP1
			AHR
			CES1
			NR2E3
			Tubb2b
			ABCG2
			HSD17B1
			TUBA1A
			Alox5
			Akr1b1
			TERT
			CA6
			HSD17B3
			AKR1B1
			GPR35
			Ptgs2
			DNMT1
			Dyrk1a
			HSD17B2
			CA7
			TLR9
			THRA
			MCL1
			XDH
			RELA
			PLIN5
			APOBEC3G
			CA13
			BCL2A1
			RAC1
			RORA
			CLK1
			PTPN7
			CES2
			HNF4A
			ADRA2C
			RIPK2
			DYRK1A
			PLIN1
