# Supplementary material for: Study on the mechanism of Baihe Dihuang decoction in treating menopausal syndrome based on network pharmacology
Source: Medicine (Baltimore). 2023 May 17;102(20):e33189. doi: 10.1097/MD.0000000000033189 (PMC10194762; doi:10.1097/MD.0000000000033189)
Supplement: Supplementary file 2 [file medi-102-e33189-s002.xlsx]

## Sheet: Radix-componets
Debate	Ingredient id	Ingredient name	Gene Name
Drug bank	HBIN014684	adenine	APRT
			ACACB
			ACP1
			PECR
			SRPK2
			MTAP
	HBIN014693	adenosine	ADORA1
			ADORA2A
			ADORA2B
			ADORA3
	HBIN024794	echinacoside	GHSR
			AR
	HBIN027103	gamma-aminobutyric acid	GATM
			GABBR1
			GABBR2
	HBIN028520	guanosine	PNP
	HBIN047579	uridine	LSM6
NPASS	HBIN014684	adenine	SLCO1B3
			SLCO1B1
			TSG101
			PIM1
			LCK
			CDK1
			RAF1
			MAPK8
			HSP90AB1
			AKT2
			MAP3K5
			AURKA
			AURKB
			BRAF
			ERBB4
			PTK2
			FES
			IGF1R
			ITK
			JAK3
			MAPKAPK2
			PAK2
			PDK1
			PIK3CA
			PIK3CG
			PIK3CD
			RIPK2
			SGK1
			SYK
			NT5C2
			NFE2L2
			AR
			TARDBP
			HSPB1
			PRKCA
			MMP9
			MAPK3
			MAPK1
			MAPK14
			EGFR
			ERBB2
			PRKACG
			LMNA
			APEX1
			MAP2K1
			MMP3
			MMP2
			MMP8
			ALOX5
			GSK3B
			ROCK1
			SLCO1B3
			SLCO1B1
			MMP1
			AKT1
			XDH
	HBIN014693	adenosine	ARSA
			GAPDH
			STAT6
			KMT2A
			ADORA1
			ADORA2A
			ADORA3
			ADK
			HSPA8
			IMPDH2
			MAPK1
			EGFR
			ERBB2
			SLC28A3
			SLC28A2
			SLC28A1
			SLC29A2
			SLC29A1
			PI4KA
			ADA
			ADORA2B
			RAPGEF3
			IMPDH1
			SLC5A7
			APEX1
			RGS4
			SLCO1B3
			SLCO1B1
			PRKCB
			FEN1
			IDH1
			SMN1
			SMN2
			ADORA2A
			PGK2
			PNP
	HBIN019909	catalpol	ESR1
			PTGS1
			PTGS2
			KAT2A
	HBIN021356	coniferin	PTGS1
			FEN1
	HBIN022771	daucosterol	POLB
			IDH1
	HBIN028520	guanosine	PNP
			RECQL
			AHCY
	HBIN030377	isoacteoside	MMP12
			MMP13
			MMP9
			MMP3
			MMP2
	HBIN042012	Rehmaglutin A	HSP90AA1
	HBIN042854	salidroside	PTGS1
	HBIN047579	uridine	GMNN
			CAD
			CDA
			SLC28A3
			SLC28A2
			SLC28A1
			SLC29A2
			SLC29A1
			RAPGEF3
			APEX1
			POLI
Herb	HBIN019475	campesterol	ESR1
			PTGS2
			CA2
			GSK3B
			PPARG
			MAPK14
			CDK2
			DPEP1
			PTGS1
			AR
			CCNA2
			ESR2
			PGR
			PIM1
			NCOA2
			NOS2
	HBIN021356	coniferin	ADRB2
			AR
			CA2
			CCNA2
			CDK2
			CHRM1
			ESR1
			IGHG1
			OPRM1
			PTGS2
			SCN5A
			NCOA1
			GSK3B
			PRSS1
			ESR2
			PPARG
			ADRA1D
			CHRM3
			DPEP1
			ADRA1B
			NOS2
			NCOA2
			PDE3A
			CHRNA7
			ACHE
			DPP4
			PIM1
	HBIN022771	daucosterol	AR
			PGR
			ESR1
			NCOA2
SwissTarget	HBIN019475	campesterol	HMGCR
			CYP51A1
			NR1H3
			CYP17A1
			AR
			NPC1L1
			ESR2
			RORC
			CYP19A1
			ESR1
			SHBG
			SREBF2
			SLC6A2
	HBIN021356	coniferin	ADORA1
			ADORA2A
			ADORA3
			ADA
			TYR
			GBA
			OGA
			ADK
			GSK3B
			GAPDH
			AKR1B1
			F2
			MMP1
			MMP7
			MMP8
			HSPA8
			GRK1
			CDK2
			CCNA1
			CCNA2
			SLC5A2
			FOLH1
			TYMP
			SLC5A1
			SLC29A1
			HK2
			HK1
			DAO
	HBIN022771	daucosterol	IL2
			STAT3
			S1PR3
			S1PR1
			PSEN2
			PSENEN
			NCSTN
			APH1A
			PSEN1
			APH1B
			S1PR5
			S1PR4
			RBP4
			PTAFR
			PFKFB3
			FLT1
			MET
			PPM1B
			PPP1CC
			PPP2CA
			PPP2R5A
			ALOX5
			HSD11B2
			VCP
			PTPN1
			MAOA
			ADORA1
			ADORA2B
			ADORA3
			MAPK14
			CDC25B
Targnet	HBIN019475	campesterol	SRD5A2
			ESR1
			AR
			CYP19A1
			ESR2
			CYP17A1
			Nos2
			NR1H3
			Ar
			ALOX15
			NR3C1
			SRD5A1
			GPBAR1
			CDC25B
			HTR1E
			NR1H4
			NR3C2
			ACHE
			ache
	HBIN021356	coniferin	SLC5A2
			CA12
			CA14
			PTGS1
			PPO2
			SLC5A1
			Tubb2b
			BCL2A1
			PDE3A
			ABCG2
			TUBA1A
			Akr1b1
			CA13
			DNMT1
			TUBB2B
			NR2F2
			Adora1
			Nos2
			TLR9
			Ptgs2
			APOBEC3A
			PTGS1
			CYP1A2
			CA7
			GALR3
			HTR1E
			RORA
			PTPN1
	HBIN022771	daucosterol	SRD5A2
			CYP17A1
			Ar
			SLC5A1
			SRD5A1
			AR
			Nos2
			HTR1E
			HSP90AA1
